# Supplementary material for: Drama as a community engagement strategy for malaria in rural Cambodia
Source: Wellcome Open Res. 2018 May 16;2:95. Originally published 2017 Sep 29. [Version 2] doi: 10.12688/wellcomeopenres.12594.2 (PMC5645711; doi:10.12688/wellcomeopenres.12594.2)
Supplement: Supplementary file 1 [file wellcomeopenres-2-15916-s0000.tgz]

Archive with 1 entries (1 files):
- 40a9e22c-c3ed-4beb-bc84-2aa2a0e2baa7.docx
